# Supplementary material for: Ectopic ULBP2 Is Associated with Decreased NKG2D Expression in CD8+ T Cells Under T Cell-Modulatory Conditions in a Murine Tumor Model
Source: Cells. 2025 Jun 13;14(12):893. doi: 10.3390/cells14120893 (PMC12191310; doi:10.3390/cells14120893)
Supplement: Supplementary file 1 [file cells-14-00893-s001.zip]

Archive with 1 entries (1 files):
- cells-3646180-supplementary.pdf
